# Supplementary material for: Exploring Community Succession, Assembly Patterns, and Metabolic Functions of Ester-Producing-Related Microbiota during the Production of Nongxiangxing baijiu
Source: Foods. 2024 Oct 5;13(19):3169. doi: 10.3390/foods13193169 (PMC11476053; doi:10.3390/foods13193169)
Supplement: Supplementary file 1 [file foods-13-03169-s001.zip]

Archive with 1 entries (1 files):
- foods-3202250-supplementary.pdf
